# Supplementary material for: Stable carbon isotopes of woods during carbonization and their correlation with climatic factors
Source: PLoS One. 2022 Oct 20;17(10):e0270133. doi: 10.1371/journal.pone.0270133 (PMC9584369; doi:10.1371/journal.pone.0270133)
Supplement: S1 Table — (XLSX) [file pone.0270133.s001.xlsx]

## Sheet: Sheet1
site	species	δ13Cun	δ13C3	δ13C4	δ13C5	δ13Cw	P（mm）	T（℃）	E（mm）
Jiwozi	Pinusmassoniana	-28.49	-29.62	-29.36	-29.45	-29.82	1424.9	6.8	829.1
Jiwozi	Pinusmassoniana	-28.66	-29.02	-29.46	-29.56	-29.71	1424.9	6.8	829.1
Zhidan	Pinus tabulaeformis	-26.07	-26.34	-26.14	-27.07	-26.18	490.085	9.40833	1088.3
Zhidan	Pinus tabulaeformis	-25.58	-26.13	-26.49	-26.57	-28.07	490.085	9.40833	1088.3
Zhidan	Quercus mongolica Fischer	-26.49	-26.74	-26.87	-26.89	-27.62	490.085	9.40833	1088.3
Zhidan	Quercus mongolica Fischer	-26.48	-26.6	-26.83	-27.41	-27.69	490.085	9.40833	1088.3
Caobazi	Pinus tabulaeformis	-27.33	-28.23	-28.21	-28.45	-28.42	1374.6	9.975	914.2
Caobazi	Pinus tabulaeformis	-27.49	-28.38	-28.21	-28.35	-28.42	1374.6	9.975	914.2
Caobazi	Quercus acutissima Carr	-29.14	-29.49	-29.8	-29.2	-31.66	1374.6	9.975	914.2
Caobazi	Quercus acutissima Carr	-29.46	-29.86	-29.92	-29.2	-29.99	1374.6	9.975	914.2
Fengyukou	Pinus tabulaeformis	-25.83	-25.77	-26.35	-26.95	-26.82	711.641	13.3583	1062.2
Fengyukou	Pinus tabulaeformis	-25.37	-26.4	-26.58	-26.89	-25.88	711.641	13.3583	1062.2
Fengyukou	Quercus acutissima Carr	-28.1	-28.35	-27.26	-28.41	-27.91	711.641	13.3583	1062.2
Fengyukou	Quercus acutissima Carr	-27.92	-27.7	-27.58	-27.82	-27.91	711.641	13.3583	1062.2
Fengyukou	Quercus aliena Blume	-27.52	-27.95	-28.32	-27.92	-27.86	711.641	13.3583	1062.2
Fengyukou	Quercus aliena Blume	-27.44	-28.23	-28.47	-27.67	-27.66	711.641	13.3583	1062.2
Fengyukou	Quercus dentata Thunb.	-27.27	-27.98	-28.01	-26.98	-28.3	711.641	13.3583	1062.2
Fengyukou	Quercus dentata Thunb.	-27.24	-27.6	-26.79	-27.44	-27.7	711.641	13.3583	1062.2
Zhenba	Pinusmassoniana	-26.92	-27.46	-28.12	-27.33	-27.62	1009.81	13.7833	1060.9
Zhenba	Pinusmassoniana	-26.84	-27.5	-28.04	-27.72	-27.52	1009.81	13.7833	1060.9
Zhenba	Pinus armandii	-26.74	-27.55	-27.77	-28.21	-26.84	1009.81	13.7833	1060.9
Zhenba	Pinus armandii	-26.77	-27.57	-28.28	-28.05	-28.14	1009.81	13.7833	1060.9
Zhenba	Quercus aliena Blume var.	-27.87	-27.91	-28.35	-28.33	-28.96	1009.81	13.7833	1060.9
Zhenba	Quercus aliena Blume var.	-28.09	-28.35	-28.37	-28.19	-29.06	1009.81	13.7833	1060.9
